# Supplementary material for: Mg2+ supplementation treats secretory diarrhea in mice by activating calcium-sensing receptor in intestinal epithelial cells
Source: J Clin Invest. 2024 Jan 16;134(2):e171249. doi: 10.1172/JCI171249 (PMC10786700; doi:10.1172/JCI171249)
Supplement: Supporting data values [file jci-134-171249-s217.xlsx]

## Sheet: Fig. 1A
delta Isc
Fsk (uM)	0 mM Ca						0.1 mM Ca						1 mM Ca						2 mM Ca						5 mM Ca						10 mM Ca							20 mM Ca						1 mM Ca+cinacalcet
0.03	3.2	1	0.3	0.3			8.1	3.4	4.1				4.7	1.6	1.9				5	1.6	5.9				0.6	0.1	-0.1				1.4	1.2	1	0.6	0.8	0.1		0.3	0.4	0.3	0.2			2.4	3.3	5.2
0.1	12.4	3.1	1.9	6.9			25.8	19.3	27.3				24.8	17.1	21.7				23.6	19.1	28.2				8.3	6.1	10.8				8	7.4	8	11.7	13.1	9		3.9	6.8	2.7	2.5			8.9	7.2	10.1
0.3	71.9	73	89.4	56.3			62.1	55.5	71				67.3	54.9	67.6				62	65.9	73.8				58.6	53.4	67.1				50	53.1	49.1	60.4	60.7	52.9		37.4	66	38.3	38.7			16.9	12	15.1
1	162.3	195.8	194.8	94.1			94.8	94.4	116.1				103.7	95.8	111.3				97.3	111	115.1				109.6	97.5	110.7				92	96.8	92.2	104.5	103.9	98.9		81.3	123.7	101.8	96.6			26.2	16.6	18.3
3	194.4	242.9	231.1	110.7			120	121.7	147.5				126.4	120.9	144.7				119.4	135.7	143.2				140.3	121	136.2				121.9	125.1	122.2	128.4	124.9	122.3		102.9	154.7	120.4	111.2			33.2	19.5	19.9
10	192.6	252.1	229.1	101.4			128	137.2	159.7				130.1	135.4	156.5				126.4	152.7	151.8				139.9	122.8	136.8				122	126.3	123.8	132.7	127.8	127.6		96.6	132.6	114.3	106.5			37.1	20.2	17.4

## Sheet: Fig. 1B
delta Isc
0 mM Ca	0.1 mM Ca	1 mM Ca	2 mM Ca	5 mM Ca	10 mM Ca	20 mM Ca	1 mM Ca+cinacalcet
192.6	128	130.1	126.4	139.9	122	96.6	37.1
252.1	137.2	135.4	152.7	122.8	126.3	132.6	20.2
229.1	159.7	156.5	151.8	136.8	123.8	114.3	17.4
101.4					132.7	106.5
					127.8
					127.6

## Sheet: Fig. 1C
delta Isc
0 mM Ca	0.1 mM Ca	1 mM Ca	2 mM Ca	5 mM Ca	10 mM Ca	20 mM Ca	1 mM Ca+cinacalcet
-76	-62.7	-66.4	-52.4	-87.9	-44.1	-56.2	-2.5
-185.4	-72.4	-61.2	-68.6	-50	-47.3	-48.9	-9.5
-120.2	-86.2	-57.1	-47.5	-48.6	-28.9	-34.4	-5.2
-33.3					-50	-46.5
					-42.6
					-37.6

## Sheet: Fig. 2A
delta Isc
Fsk (uM)	0 mM Mg						0.1 mM Mg						1 mM Mg						2 mM Mg						5 mM Mg						10 mM Mg						20 mM Mg						1 mM Mg+cinacalcet
0.03	0.1	0.1	0.6	1.7	-0.1		5.8	3.1	5	5.2			5.8	2.9	2.7	2.9			6.5	2	0.7	1			0.3	0.4	0.3				0.5	0.2	0.1				0.3	1.7	0.3	0.3			1.6	2.9	3.5	4.9
0.1	4.5	8.3	13.1	11.8	5.3		28.5	22.1	18.5	24.4			22	21.7	15.5	19.8			22.2	16.5	8.5	10.4			4.3	4.4	4.1				3.5	3.5	3				2.7	2.3	0.7	1.7			4.5	6.7	7.2	9.2
0.3	77	93.1	114.1	56.4	53		63.3	55.4	47.6	58.9			49.2	58.8	45.1	49.1			45.9	44.5	29.4	30.1			24.3	22.3	18.9				17.4	16.3	11.5				26.9	27.6	18.6	29.8			8.6	11.5	12	15.1
1	163.5	171.6	194.1	106.7	117.5		96.6	88.7	79.9	93.6			74.3	92.3	77.4	80.4			66.6	69.5	53.7	52.5			46.7	46.2	44.4				26.3	26.6	20.8				40.7	51.2	36.9	44.8			13.4	16.3	16.9	22.1
3	196.3	215.1	211.4	125.6	148.4		119.3	105.6	98.8	113.4			91.1	110.7	96	98.9			83	86.2	70.3	69.2			63.7	63.5	60.1				40.4	40.8	34.9				49.5	61.3	43.4	54.7			17	19	20.4	26.4
10	198.9	207.2	202.3	126.1	151.7		129.3	116.2	113.5	129.7			97.4	122.4	109.4	112.2			84.9	94.2	80.1	77.2			65.7	67	63.5				40.7	40.8	37.6				46.3	55.8	40.1	49.8			18.1	20.1	22.1	29.1

## Sheet: Fig. 2B
delta Isc
0 mM Mg	0.1 mM Mg	1 mM Mg	2 mM Mg	5 mM Mg	10 mM Mg	20 mM Mg	1 mM Mg+cinacalcet
198.9	129.3	97.4	84.9	65.7	40.7	46.3	18.1
207.2	116.2	122.4	94.2	67	40.8	55.8	20.1
202.3	113.5	109.4	80.1	63.5	37.6	40.1	22.1
126.1	129.7	112.2	77.2			49.8	29.1
151.7

## Sheet: Fig. 2C
delta Isc
0 mM Mg	0.1 mM Mg	1 mM Mg	2 mM Mg	5 mM Mg	10 mM Mg	20 mM Mg	1 mM Mg+cinacalcet
-49.3	-54.7	-41.4	-27.2	-23.2	-10.4	-17.9	-4.7
-75.4	-46	-53.5	-25.9	-21.6	-10.5	-18	-5.6
-69.7	-37	-40.6	-20.1	-16.9	-6.2	-10.9	-3.6
-50.8	-45.5	-40.5	-21.4			-18.4	-6.5
-76.7

## Sheet: Fig. 3B
delta Isc
forskolin				CFTRinh-172
1 mM Ca and Mg	10 mM Ca and 1 mM Mg	10 mM Mg and 1 mM Ca		1 mM Ca and Mg	10 mM Ca and 1 mM Mg	10 mM Mg and 1 mM Ca
239.2	680.5	576.4		-221.4	-659.2	-556.4
316.3	479.1	448		-307	-461.1	-446.7
264.1	273.2	252.8		-261.3	-257.8	-251.5
826.2	323.1	281.7		-804	-310.3	-283.3
298.1	574.6	356.6		-290.4	-561.9	-349.7
259.6	325.2	421.8		-249.6	-300.8	-418.4

## Sheet: Fig. 3D
delta Isc
forskolin				CFTRinh-172
1 Ca 1 Mg	1 Ca 10 Mg	10 Ca 1 Mg		1 Ca 1 Mg	1 Ca 10 Mg	10 Ca 1 Mg
47.3	13.8	29.5		-40.9	-11	-24.2
27.9	31.2	51.8		-21.5	-30.5	-41.1
46.3	25.2	44		-45.1	-16.4	-29
60.6	22.2	53.9		-54.3	-23.7	-43.5
34.6	22.1			-33.3	-18
44.2				-31.7
48.3				-43.3

## Sheet: Fig. 4B
delta Isc
forskolin			CFTRinh-172
1 mM Mg	10 mM Mg		1 mM Mg	10 mM Mg
177.7	55.4		-118.9	-15
205.2	60.1		-114.4	-20
177.9	78.5		-95	-28.1
144.6	71.8		-105.5	-13.4
149.7	57.6		-41.8	-12.2

## Sheet: Fig. 4D
delta Isc
forskolin			BaCl2
1 mM Mg	10 mM Mg		1 mM Mg	10 mM Mg
39	13.9		-36.7	-10.5
46.5	2.4		-43.8	-3.8
37.54	8.8		-35.54	-8.7
58	9.9		-49	-8.8
66.7	4.7		-55.4	-3.7
82.4	6.8		-84.9	-6.1
65.6	18.1		-56.1	-12.5
	13.6			-13.4

[truncated: 20 more sheets: Fig. 5A, Fig. 5B, Fig. 5C, Fig. 6B, Fig. 6D, Fig. 6F, Fig. 7A, Fig. 7B, Fig. 7C, Fig. 8A, Fig. 8B, Fig. 8C, Fig. S1A, Fig. S1B, Fig. S1C, Fig. S2B, Fig. S2D, Fig. S3, Fig. S4, Fig. S5]
